# Supplementary material for: Dialysis and Acid–Base Balance: A Comparative Physiological Analysis of Boston and Stewart Models
Source: J Clin Med. 2025 Nov 19;14(22):8206. doi: 10.3390/jcm14228206 (PMC12653126; doi:10.3390/jcm14228206)
Supplement: Supplementary file 1 [file jcm-14-08206-s001.zip]

Archive with 1 entries (1 files):
- jcm-3984434-supplementary.pdf
